# Supplementary material for: Characterization and Mechanistic Study of Heavy Metal Adsorption by Facile Synthesized Magnetic Xanthate-Modified Chitosan/Polyacrylic Acid Hydrogels
Source: Int J Environ Res Public Health. 2022 Sep 5;19(17):11123. doi: 10.3390/ijerph191711123 (PMC9517823; doi:10.3390/ijerph191711123)
Supplement: Supplementary file 1 [file ijerph-19-11123-s001.zip]

Archive with 1 entries (1 files):
- ijerph-1861242-supplementary.pdf
